# Supplementary material for: Drosophila screen connects nuclear transport genes to DPR pathology in c9ALS/FTD
Source: Sci Rep. 2016 Feb 12;6:20877. doi: 10.1038/srep20877 (PMC4751451; doi:10.1038/srep20877)
Supplement: Supplementary Table S1 [file srep20877-s2.xls]

## Sheet: scoring code
														W
														Y
														YO
														OY
														O
														OR
														RO
														RO

## Sheet: scores modifiers
			control		Bloomington		GD		KK		Bloomington		GD		KK		Bloomington		GD		KK		Bloomington		GD		KK		Bloomington		GD		KK		Bloomington		GD		KK		Bloomington		GD		KK		Bloomington		GD
fly gene name					Fbxo11						Ranbp11						CG32165						Kap-alpha 3						Fs(2)Ket						Nup107						Nup154						Nup50
RNAi line			w1118		31484		v24039		v109599		55142		v44731		v110496				v49306		v109561				v36103		v106249				v22348		v107622				v22407		v110759		34710		v21878		v106136		34580		v20824
			male	female	male	female	male	female	male	female	male	female	male	female	male	female	male	female	male	female	male	female	male	female	male	female	male	female	male	female	male	female	male	female	male	female	male	female	male	female	male	female	male	female	male	female	male	female	male
offspring ratio			0.56	0.68	0.04	0.41	0.41	0.47	0	0.29	0.29	0.5	0.15	0.55	0.46	0.52			0.52	0.47	0.5	0.57			0.25	0.08	0	0.31			0.35	0.38	0.08	0.33			0.49	0.4	0.54	0.51	0.53	0.41	0.52	0.5	0.64	0.37	0.56	0.38	0.21
eye color			5	6	3	6	3	5		4	2	6	3	5	5	6			7	7	6	7			2	2		5			2	3	2	5			6	6	6	8	5	8	7	8	6	7	6	8	7
average necrotic score			0.75	0	3	1.64	1.71	0.33		2.5	0.4	0.37	3	0.71	1.79	0.96			0	0	0.32	0			3	3		2.5			2	1.69	1	1.44			0.38	0.05	0.86	0	1.37	0.14	0.38	0	0.57	0	0.83	0	0.25
	Based on evaluation of offspring ratios,
	eye color and necrotic scores, RNAi
	lines were attributed to following categories:						no effect
							mild enhancing effect
							moderate enhancing effect
							strong enhancing effect
							mild enhancing effect
							moderate enhancing effect
[truncated: 69 more columns]
